# Supplementary material for: Quantification of the Flavor and Taste of Gonads from the Sea Urchin Mesocentrotus nudus Using GC–MS and a Taste-Sensing System
Source: Sensors (Basel). 2020 Dec 8;20(24):7008. doi: 10.3390/s20247008 (PMC7762567; doi:10.3390/s20247008)
Supplement: Supplementary file 1 [file sensors-20-07008-s001.zip]

Archive with 1 entries (1 files):
- sensors-973784-supplementary.xlsx
