# Supplementary material for: Quantification of the Flavor and Taste of Gonads from the Sea Urchin Mesocentrotus nudus Using GC–MS and a Taste-Sensing System
Source: Sensors (Basel). 2020 Dec 8;20(24):7008. doi: 10.3390/s20247008 (PMC7762567; doi:10.3390/s20247008)
Supplement: Supplementary file 1 [file sensors-20-07008-s001.zip › sensors-973784-supplementary.xlsx]

## Sheet: Peak areas
	Ethhyl acetate	2-Propanol	Benzene	Decane	Chloroform	α.Pinene	Toluene	Butyl acetate	Xylene	Dodecane	Ethyl toluene	Limonene	Propyl benzene	Stylene	6-Methhyl-5-hepten-2-one	Isopropyl benzene	Mentha-1,4,8-triene	3-Octanol	2-Butoxy ethanol	Ethyl octanoate	2-Ethylhexanol	Benzaldehyde	2-Methyl-6-methylene-2,7-octadienal
BS1	2058088	2384604	396499	903713	2300466	87955	10936461	89250	2119292	102947	111287	5546430	93081	335941	552255	99217	44384	1e-05	59749	117401	119448663	106667	4703767
BS2	1636569	2626433	472852	568604	933998	69886	8346993	89223	3742787	75726	120025	2866733	81653	227032	2272720	78977	38128	1e-05	55727	43924	20497963	81564	1037393
BS3	1887324	1721511	169154	1019669	3926008	137009	8722569	66242	3549097	87923	56944	3839884	86384	348504	586480	92714	39685	1e-05	17472	86971	16004429	69743	826064
SU1	1807406	1115895	207144	502448	683403	59289	7220683	51596	1220321	55310	63154	1682229	53080	171004	653078	51703	24844	358975	1e-05	158578	31117991	95507	1715215
SU2	1327813	1948515	536999	689682	856315	35300	8249966	93667	836261	71683	79626	1055798	67511	149487	1255875	61885	31703	502711	1e-05	30295	17142674	67484	775116
SU3	861409	2004159	525215	648387	2249806	65918	7254954	61101	1080107	84627	43979	1852722	72061	236747	1211444	64918	36752	928118	1e-05	81168	23622021	83171	1195263
NF1	2379673	4245231	812068	881503	1558037	88176	29344068	157340	1052107	111791	111286	3970581	123949	833337	1758272	108803	48753	1e-05	1e-05	90863	40123647	192335	2451662
NF2	1383731	2615845	226086	838424	5311931	130377	13809700	57832	1637230	110839	49721	3288891	83312	512486	590382	88937	40176	1e-05	1e-05	76672	65656581	122089	2107847
NF3	876112	2353327	456734	375287	1765249	64641	7718057	49318	1095173	74043	40655	1939432	61807	467089	1182301	62951	34678	1e-05	1e-05	77143	19367669	75963	533610
ave
BS	1.86066e+06	2.24418e+06	346168	830662	2386824	98283.3	9335341	81571.7	3.13706e+06	88865.3	96085.3	4084349	87039.3	303826	1.13715e+06	90302.7	40732.3	1e-05	44316	82765.3	51983685	85991.3	2.18907e+06
SU	1.33221e+06	1689523	423119	613506	1.26317e+06	53502.3	7575201	68788	1045563	70540	62253	1.53025e+06	64217.3	185746	1.04013e+06	59502	31099.7	596601	1e-05	90013.7	2.39609e+07	82054	1.22853e+06
NF	1.54651e+06	3.07147e+06	498296	698405	2.87841e+06	94398	16957275	88163.3	1.2615e+06	98891	67220.7	3.0663e+06	89689.3	604304	1176985	86897	41202.3	1e-05	1e-05	81559.3	4.1716e+07	130129	1.69771e+06
se
BS	122410	270499	91210.4	135237	864798	20053.1	807868	7664.84	511946	7872.14	19732.6	783159	3315.21	38567.7	567870	5965.88	1880.34	0	13472.1	21315	3.37574e+07	10886.5	1.25883e+06
SU	273095	287263	108041	56794	495835	9300.17	337528	12738.5	112206	8482.36	10300.3	242278	5721.47	26246.1	193952	3996.58	3450.75	170873	0	37295.3	4.03788e+06	8108.8	271893
NF	441605	591754	170430	162037	1.21823e+06	19229.7	6.43821e+06	34675.5	188274	12427	22187.6	596811	18220	115264	337151	13275.6	4095.38	0	0	4653.82	1.33862e+07	33833.4	590450

## Sheet: EIT values
	Sourness	Bitterness	Astrigency	Umami	Saltiness	Bitter after-taste	Astrigent after-taste	Umami after-taste
BS1	-48.4	2.36	1.2	14.16	-6.41	-0.22	-0.5	1.89
BS2	-48.53	2.3	1.19	14.23	-6.41	-0.22	-0.5	1.85
BS3	-48.8	2.1	1.17	14.32	-6.39	-0.32	-0.51	1.93
SU1	-48.78	1.15	1.21	13.73	-6.33	-0.57	-0.48	1.73
SU2	-49.01	1.05	1.19	13.7	-6.32	-0.6	-0.49	1.83
SU3	-49.22	0.94	1.21	13.99	-6.36	-0.66	-0.5	1.92
NF1	-44.84	9.27	0.95	12.28	-3.45	1.62	-0.38	1.68
NF2	-45.07	9.6	0.92	12.28	-3.43	1.7	-0.39	1.7
NF3	-45.31	9.77	0.93	11.83	-3.45	1.7	-0.38	1.5
Barren1	-45.3	2.29	0.95	12.49	-3.35	0.01	-0.46	1.94
Barren2	-45.3	2.29	0.95	12.49	-3.35	0.01	-0.46	1.94
Barren3	-45.3	2.29	0.95	12.49	-3.35	0.01	-0.46	1.94
Eisenia1	-46.26	3.01	1.2	10.59	-4.97	0.09	-0.46	1.76
Eisenia2	-46.57	3.08	1.17	10.58	-4.94	0.12	-0.46	1.81
Eisenia3	-46.72	3.27	1.15	10.65	-4.92	0.13	-0.47	1.8
ave
BS	-48.5767	2.25333	1.18667	14.2367	-6.40333	-0.253333	-0.503333	1.89
SU	-49.0033	1.04667	1.20333	13.8067	-6.33667	-0.61	-0.49	1.82667
NF	-45.0733	9.54667	0.933333	12.13	-3.44333	1.67333	-0.383333	1.62667
Barren	-45.3	2.29	0.95	12.49	-3.35	0.01	-0.46	1.94
Eisenia	-46.5167	3.12	1.17333	10.6067	-4.94333	0.113333	-0.463333	1.79
se
BS	0.117804	0.0785988	0.00881917	0.0463081	0.00666667	0.0333333	0.00333333	0.023094
SU	0.127061	0.0606447	0.00666667	0.0920748	0.0120185	0.0264575	0.0057735	0.0548736
NF	0.135688	0.14678	0.00881917	0.15	0.00666667	0.0266667	0.00333333	0.0635959
Barren	5.0243e-15	0	7.85046e-17	0	0	0	0	1.57009e-16
Eisenia	0.135442	0.0776745	0.0145297	0.0218581	0.0145297	0.0120185	0.00333333	0.0152753
